# Supplementary material for: A quantitative model for human neurovascular coupling with translated mechanisms from animals
Source: PLoS Comput Biol. 2023 Jan 6;19(1):e1010818. doi: 10.1371/journal.pcbi.1010818 (PMC9821752; doi:10.1371/journal.pcbi.1010818)
Supplement: S3 Table — (XLSX) [file pcbi.1010818.s012.xlsx]

## Sheet: Sheet1
Parameter	LB	UB
ku1OGin	-4,5	3
ku2OGinx	-4,5	3
kPF1	-4,5	3
kPF2	-4,5	3
kIN	-4,5	3
kIN2	-4,5	3,5
kINF	-4,5	3
kINF2	-4,5	3
SinkNO	0,1079	4,5
SinkNPY	0,1079	4,5
SinkPyr	0,1079	4,5
SinkCaNO	0,1079	4,5
SinkCaNPY	0,1079	4,5
SinkCaPyr	0,1079	4,5
kPL	-4,5	4,5
kCOX	-4,5	4,5
kPGE2	-4,5	4,5
sinkPGE2	-4,5	4,5
kNOS	-4,5	4,5
kNO	-4,5	4,5
sinkNO	0	4,5
kNPY	-4,5	4,5
Vmax	-12	4,5
Km	-4,5	4,5
sinkNPY	-4,5	4,5
ky1	-4,5	4,5
ky2	-4,5	4,5
ky3	-4,5	4,5
K1	0,01	0,3010
K2	0,1139	0,3010
K3	0,1461	8
vis1	1	2
vis2	1	2,7
vis3	1	2,7
kscalemet	-4,5	4,5
Km2	-12	4,5
ku3OGex	-4,5	3
Ku1 Sens Long	-4,5	3
Ku2 Sens Long	-4,5	3
Ku3 Sens Long	-4,5	3
Ku1 Sens Short	-4,5	3
Ku2 Sens Short	-4,5	3
Ku3 Sens Short	-4,5	3
UB, upper bound; LB, lower bound
