# Supplementary material for: A quantitative model for human neurovascular coupling with translated mechanisms from animals
Source: PLoS Comput Biol. 2023 Jan 6;19(1):e1010818. doi: 10.1371/journal.pcbi.1010818 (PMC9821752; doi:10.1371/journal.pcbi.1010818)
Supplement: S4 Table — (XLSX) [file pcbi.1010818.s013.xlsx]

## Sheet: Sheet1
Parameter	LB	UB
ku1	-4,5	3
ku2	-4,5	3
ku3	-4,5	3
kPF1	-4,5	3
kPF2	-4,5	3
kIN	-4,5	3
kIN2	-4,5	3
kINF	-4,5	3
kINF2	-4,5	3
SinkNO	0,1079	4,5
SinkNPY	0,1079	4,5
SinkPyr	-12	4,5
SinkCaNO	0,1079	4,5
SinkCaNPY	0,1079	4,5
SinkCaPyr	-12	4,5
kPL	-4,5	4,5
kCOX	-4,5	4,5
kPGE2	-4,5	4,5
sinkPGE2	-4,5	4,5
kNOS	-4,5	4,5
kNO	-4,5	4,5
sinkNO	0	4,5
kNPY	-4,5	4,5
Vmax	-4,5	4,5
Km	-12	4,5
sinkNPY	-4,5	4,5
ky1	-4,5	4,5
ky2	-4,5	4,5
ky3	-4,5	4,5
K1	0.0001	0,3010
K2	0,0953	0,6931
K3	2	8
vis1	0	2
vis2	1	3
vis3	1	3
kscalemet	-4,5	4,5
Km2	-12	4,5
ku1 neg	-4,5	3
ku2 neg	-4,5	3
ku3 neg	-4,5	3
Sign ku1	-1	1
Sign ku2	-1	1
kPF1 neg	-4,5	3
kPF2 neg	-4,5	3
kIN neg	-4,5	3
kIN2 neg	-4,5	3
kINF neg	-4,5	3
kINF2 neg	-4,5	3
SinkNO neg	0,1079	4,5
SinkNPY neg	0,1079	4,5
SinkPyr neg	-12	4,5
UB, upper bound; LB, lower bound
